# Supplementary material for: Characterization, Molecular Mechanism of Prochloraz-Resistance in Fusarium fujikuroi and Development of Loop-Mediated Isothermal Amplification Rapid Detection Technique Based on the S312T Genotype of Resistances
Source: J Fungi (Basel). 2024 Aug 8;10(8):560. doi: 10.3390/jof10080560 (PMC11355441; doi:10.3390/jof10080560)
Supplement: Supplementary file 1 [file jof-10-00560-s001.zip]

Archive with 1 entries (1 files):
- jof-3087282-supplementary.pdf
